# Supplementary material for: Rare serovars of non-typhoidal Salmonella enterica isolated from humans, beef cattle and abattoir environments in Nigeria
Source: PLoS One. 2024 Jan 22;19(1):e0296971. doi: 10.1371/journal.pone.0296971 (PMC10802957; doi:10.1371/journal.pone.0296971)
Supplement: S1 File — The metadata comprises the NCBI sequence SRR, AMR phenotype, resistance genes, mobile genetic elements, and SNP distance matrix. (XLSX) [file pone.0296971.s001.xlsx]

## Sheet: AMR Phenotype
S/N	Sample_ID	abattoir	Isolate Origin	Type of sample	Location	AMP_13	AZM_12	TE_11	CN_12	SXT_10	CIP_20	C_12	NA_13	IPM_19	CAZ_17	CTX_22	MEM_19	FOX_14	F_14	KEY
1	MA_046	Karu Abattoir	Cattle	Caecal sample	Abuja																Resistant
2	MA_080	Karu Abattoir	Cattle	Caecal sample	Abuja																Intermediate
3	MA_086	Karu Abattoir	Cattle	Caecal sample	Abuja																Susceptible
4	MA_103	Karu Abattoir	Cattle	Caecal sample	Abuja
6	MA_131	Karu Abattoir	Cattle	Caecal sample	Abuja
9	MA_167	Karu Abattoir	Cattle	Caecal sample	Abuja
10	MA_245	Oko-Oba Abattoir	Cattle	Caecal sample	Lagos
11	MA_276	Oko-Oba Abattoir	Cattle	Caecal sample	Lagos
12	MA_282	Oko-Oba Abattoir	Cattle	Caecal sample	Lagos
13	MA_286	Oko-Oba Abattoir	Cattle	Caecal sample	Lagos
14	MA_294	Oko-Oba Abattoir	Cattle	Caecal sample	Lagos
15	MA_343	Oko-Oba Abattoir	Cattle	Caecal sample	Lagos
26	MA_43	Karu Abattoir	Cattle	Caecal sample	Abuja
18	MA_404	Oko-Oba Abattoir	Environment	Meat stall swab	Lagos
19	MA_407	Oko-Oba Abattoir	Environment	Waste water	Lagos
20	MA_409	Oko-Oba Abattoir	Environment	Waste water	Lagos
21	MA_424	Oko-Oba Abattoir	Environment	Waste water	Lagos
22	MA_435	Karu Abattoir	Environment	Waste water	Abuja
23	MA_444	Karu Abattoir	Environment	Waste water	Abuja
24	MA_447	Karu Abattoir	Environment	Waste water	Abuja
25	MA_448	Karu Abattoir	Environment	Waste water	Abuja
27	MA_443	Karu Abattoir	Environment	Waste water	Abuja
5	MA_107	Karu Abattoir	Human	Stool	Abuja
7	MA_148	Karu Abattoir	Human	Stool	Abuja
8	MA_166	Karu Abattoir	Human	Stool	Abuja
16	MA_378	Oko-Oba Abattoir	Human	Stool	Lagos
17	MA_379	Oko-Oba Abattoir	Human	Stool	Lagos

## Sheet: SNP Matrix
	Sal_103/1-83176	Sal_131/1-83176	Sal_148/1-83176	Sal_166/1-83176	Sal_167/1-83176	Sal_245/1-83176	Sal_276/1-83176	Sal_282/1-83176	Sal_286/1-83176	Sal_294/1-83176	Sal_379/1-83176	Sal_407/1-83176	Sal_409/1-83176	Sal_424/1-83176	Sal_435/1-83176	Sal_43/1-83176	Sal_444/1-83176	Sal_447/1-83176	Sal_448/1-83176	Sal_46/1-83176	Sal_80/1-83176	Sal_86/1-83176
Sal_103/1-83176	0	20472	20448	26583	21806	21916	21916	21916	21916	1	21802	22074	26571	20204	8902	20201	20350	20202	23863	21609	9461	20353
Sal_131/1-83176	20472	0	21097	26814	21651	22287	22287	22287	22287	20473	21978	21964	26752	19829	19559	19826	20074	19827	24214	21446	19357	20075
Sal_148/1-83176	20448	21097	0	26706	22466	22683	22683	22683	22683	20449	22640	22718	26725	21262	20052	21259	21016	21260	24576	22213	19518	21019
Sal_166/1-83176	26583	26814	26706	0	27561	27854	27854	27854	27854	26584	27646	27738	17063	26911	25938	26908	26808	26909	30110	27074	25444	26807
Sal_167/1-83176	21806	21651	22466	27561	0	20624	20624	20624	20624	21807	20809	19678	27484	21591	21018	21590	21515	21589	25468	13355	20833	21520
Sal_245/1-83176	21916	22287	22683	27854	20624	0	0	0	0	21917	20163	20659	27755	21771	21269	21770	21721	21769	25856	21150	20974	21722
Sal_276/1-83176	21916	22287	22683	27854	20624	0	0	0	0	21917	20163	20659	27755	21771	21269	21770	21721	21769	25856	21150	20974	21722
Sal_282/1-83176	21916	22287	22683	27854	20624	0	0	0	0	21917	20163	20659	27755	21771	21269	21770	21721	21769	25856	21150	20974	21722
Sal_286/1-83176	21916	22287	22683	27854	20624	0	0	0	0	21917	20163	20659	27755	21771	21269	21770	21721	21769	25856	21150	20974	21722
Sal_294/1-83176	1	20473	20449	26584	21807	21917	21917	21917	21917	0	21803	22075	26572	20205	8903	20202	20351	20203	23864	21610	9462	20354
Sal_379/1-83176	21802	21978	22640	27646	20809	20163	20163	20163	20163	21803	0	20496	27543	21824	21196	21823	21706	21822	25592	21154	20750	21707
Sal_407/1-83176	22074	21964	22718	27738	19678	20659	20659	20659	20659	22075	20496	0	27576	21821	21298	21820	21856	21819	25869	20517	21068	21857
Sal_409/1-83176	26571	26752	26725	17063	27484	27755	27755	27755	27755	26572	27543	27576	0	26860	25887	26859	26703	26858	30016	26971	25444	26700
Sal_424/1-83176	20204	19829	21262	26911	21591	21771	21771	21771	21771	20205	21824	21821	26860	0	12582	3	19888	2	23859	21522	19368	19893
Sal_435/1-83176	8902	19559	20052	25938	21018	21269	21269	21269	21269	8903	21196	21298	25887	12582	0	12581	19625	12582	22418	20908	12133	19628
Sal_43/1-83176	20201	19826	21259	26908	21590	21770	21770	21770	21770	20202	21823	21820	26859	3	12581	0	19887	1	23858	21521	19365	19892
Sal_444/1-83176	20350	20074	21016	26808	21515	21721	21721	21721	21721	20351	21706	21856	26703	19888	19625	19887	0	19886	15012	21484	13109	5
Sal_447/1-83176	20202	19827	21260	26909	21589	21769	21769	21769	21769	20203	21822	21819	26858	2	12582	1	19886	0	23857	21520	19366	19891
Sal_448/1-83176	23863	24214	24576	30110	25468	25856	25856	25856	25856	23864	25592	25869	30016	23859	22418	23858	15012	23857	0	25344	18551	15015
Sal_46/1-83176	21609	21446	22213	27074	13355	21150	21150	21150	21150	21610	21154	20517	26971	21522	20908	21521	21484	21520	25344	0	20557	21487
Sal_80/1-83176	9461	19357	19518	25444	20833	20974	20974	20974	20974	9462	20750	21068	25444	19368	12133	19365	13109	19366	18551	20557	0	13112
Sal_86/1-83176	20353	20075	21019	26807	21520	21722	21722	21722	21722	20354	21707	21857	26700	19893	19628	19892	5	19891	15015	21487	13112	0
min: 0 max: 30110

## Sheet: NCBI_SRR accession
accession	study	object_status	bioproject_accession	biosample_accession	sample_name	library_ID	title	library_strategy	library_source	library_selection	library_layout	platform	instrument_model	design_description	filetype	fasta_file	assembly	filename	filename2	filename3	filename4	filename5	filename6	filename7	filename8
SRR17937587	SRP358875	new	PRJNA804483	SAMN25752875	Sal_046	MA_046	Caecal sample	WGS	GENOMIC	unspecified	paired	ILLUMINA	Illumina MiSeq	Nextera Flex kit	fastq			Sal_46_S5_L001_R1_001.fastq.gz	Sal_46_S5_L001_R2_001.fastq.gz
SRR17937586	SRP358875	new	PRJNA804483	SAMN25752876	Sal_080	MA_080	Caecal sample	WGS	GENOMIC	unspecified	paired	ILLUMINA	Illumina MiSeq	Nextera Flex kit	fastq			Sal_80_S31_L001_R1_001.fastq.gz	Sal_80_S31_L001_R2_001.fastq.gz
SRR17937577	SRP358875	new	PRJNA804483	SAMN25752877	Sal_086	MA_086	Caecal sample	WGS	GENOMIC	unspecified	paired	ILLUMINA	Illumina MiSeq	Nextera Flex kit	fastq			Sal_86_S1_L001_R1_001.fastq.gz	Sal_86_S1_L001_R2_001.fastq.gz
SRR17937576	SRP358875	new	PRJNA804483	SAMN25752878	Sal_103	MA_103	Caecal sample	WGS	GENOMIC	unspecified	paired	ILLUMINA	Illumina MiSeq	Nextera Flex kit	fastq			Sal_103_S40_L001_R1_001.fastq.gz	Sal_103_S40_L001_R2_001.fastq.gz
SRR17937575	SRP358875	new	PRJNA804483	SAMN25752879	Sal_131	MA_131	Caecal sample	WGS	GENOMIC	unspecified	paired	ILLUMINA	Illumina MiSeq	Nextera Flex kit	fastq			Sal_131_S37_L001_R1_001.fastq.gz	Sal_131_S37_L001_R2_001.fastq.gz
SRR17937574	SRP358875	new	PRJNA804483	SAMN25752880	Sal_148	MA_148	Stool	WGS	GENOMIC	unspecified	paired	ILLUMINA	Illumina MiSeq	Nextera Flex kit	fastq			Sal_148_S42_L001_R1_001.fastq.gz	Sal_148_S42_L001_R2_001.fastq.gz
SRR17937573	SRP358875	new	PRJNA804483	SAMN25752881	Sal_166	MA_166	Stool	WGS	GENOMIC	unspecified	paired	ILLUMINA	Illumina MiSeq	Nextera Flex kit	fastq			Sal_166_S43_L001_R1_001.fastq.gz	Sal_166_S43_L001_R2_001.fastq.gz
SRR17937572	SRP358875	new	PRJNA804483	SAMN25752882	Sal_167	MA_167	Caecal sample	WGS	GENOMIC	unspecified	paired	ILLUMINA	Illumina MiSeq	Nextera Flex kit	fastq			Sal_167_S34_L001_R1_001.fastq.gz	Sal_167_S34_L001_R2_001.fastq.gz
SRR17937571	SRP358875	new	PRJNA804483	SAMN25752883	Sal_245	MA_245	Caecal sample	WGS	GENOMIC	unspecified	paired	ILLUMINA	Illumina MiSeq	Nextera Flex kit	fastq			Sal_245-_S36_L001_R1_001.fastq.gz	Sal_245-_S36_L001_R2_001.fastq.gz
SRR17937570	SRP358875	new	PRJNA804483	SAMN25752884	Sal_276	MA_276	Caecal sample	WGS	GENOMIC	unspecified	paired	ILLUMINA	Illumina MiSeq	Nextera Flex kit	fastq			Sal_276_S7_L001_R1_001.fastq.gz	Sal_276_S7_L001_R2_001.fastq.gz
SRR17937585	SRP358875	new	PRJNA804483	SAMN25752885	Sal_282	MA_282	Caecal sample	WGS	GENOMIC	unspecified	paired	ILLUMINA	Illumina MiSeq	Nextera Flex kit	fastq			Sal_282_S8_L001_R1_001.fastq.gz	Sal_282_S8_L001_R2_001.fastq.gz
SRR17937584	SRP358875	new	PRJNA804483	SAMN25752886	Sal_286	MA_286	Caecal sample	WGS	GENOMIC	unspecified	paired	ILLUMINA	Illumina MiSeq	Nextera Flex kit	fastq			Sal_286_S33_L001_R1_001.fastq.gz	Sal_286_S33_L001_R2_001.fastq.gz
SRR17937583	SRP358875	new	PRJNA804483	SAMN25752887	Sal_294	MA_294	Caecal sample	WGS	GENOMIC	unspecified	paired	ILLUMINA	Illumina MiSeq	Nextera Flex kit	fastq			Sal_294_S39_L001_R1_001.fastq.gz	Sal_294_S39_L001_R2_001.fastq.gz
SRR17937582	SRP358875	new	PRJNA804483	SAMN25752888	Sal_379	MA_379	Stool	WGS	GENOMIC	unspecified	paired	ILLUMINA	Illumina MiSeq	Nextera Flex kit	fastq			Sal_379_S9_L001_R1_001.fastq.gz	Sal_379_S9_L001_R2_001.fastq.gz
SRR17937581	SRP358875	new	PRJNA804483	SAMN25752889	Sal_407	MA_407	Lairage	WGS	GENOMIC	unspecified	paired	ILLUMINA	Illumina MiSeq	Nextera Flex kit	fastq			Sal_407_S10_L001_R1_001.fastq.gz	Sal_407_S10_L001_R2_001.fastq.gz
SRR17937580	SRP358875	new	PRJNA804483	SAMN25752890	Sal_409	MA_409	Waste water	WGS	GENOMIC	unspecified	paired	ILLUMINA	Illumina MiSeq	Nextera Flex kit	fastq			Sal_409_S11_L001_R1_001.fastq.gz	Sal_409_S11_L001_R2_001.fastq.gz
SRR17937579	SRP358875	new	PRJNA804483	SAMN25752891	Sal_424	MA_424	Waste water	WGS	GENOMIC	unspecified	paired	ILLUMINA	Illumina MiSeq	Nextera Flex kit	fastq			Sal_424_S12_L001_R1_001.fastq.gz	Sal_424_S12_L001_R2_001.fastq.gz
SRR17937578	SRP358875	new	PRJNA804483	SAMN25752892	Sal_435	MA_435	Waste water	WGS	GENOMIC	unspecified	paired	ILLUMINA	Illumina MiSeq	Nextera Flex kit	fastq			Sal_435_S32_L001_R1_001.fastq.gz	Sal_435_S32_L001_R2_001.fastq.gz
SRR17954336	SRP358875	new	PRJNA804483	SAMN25752893	Sal_444	MA_444	Waste water	WGS	GENOMIC	unspecified	paired	ILLUMINA	Illumina MiSeq	Nextera Flex kit	fastq			Sal_444_S13_L001_R1_001.fastq.gz	Sal_444_S13_L001_R2_001.fastq.gz
SRR17954335	SRP358875	new	PRJNA804483	SAMN25752894	Sal_447	MA_447	Waste water	WGS	GENOMIC	unspecified	paired	ILLUMINA	Illumina MiSeq	Nextera Flex kit	fastq			Sal_447_S2_L001_R1_001.fastq.gz	Sal_447_S2_L001_R2_001.fastq.gz
SRR17954334	SRP358875	new	PRJNA804483	SAMN25752895	Sal_448	MA_448	Waste water	WGS	GENOMIC	unspecified	paired	ILLUMINA	Illumina MiSeq	Nextera Flex kit	fastq			Sal_448_S3_L001_R1_001.fastq.gz	Sal_448_S3_L001_R2_001.fastq.gz
SRR17954333	SRP358875	new	PRJNA804483	SAMN25752896	Sal_43	MA_43	Caecal sample	WGS	GENOMIC	unspecified	paired	ILLUMINA	Illumina MiSeq	Nextera Flex kit	fastq			Sal_43_S38_L001_R1_001.fastq.gz	Sal_43_S38_L001_R2_001.fastq.gz

## Sheet: Resistance_genes
ID	aac(6')-Iaa	tetA	qnrB19	fosA7
Sal 43	1	0	0	0
sal 46	1	0	0	0
Sal80	1	0	0	0
Sal103	1	0	0	0
Sal131	1	0	0	0
Sal166	1	0	0	0
Sal167	1	1	0	0
Sal245	1	0	0	0
Sal276	1	0	0	0
Sal294	1	0	0	0
Sal379	1	0	0	0
Sal148	1	0	1	1
Sal407	1	0	0	0
Sal409	1	0	0	0
Sal86	1	0	0	0
Sal282	1	0	0	0
Sal435	1	0	0	0
Sal444	1	0	0	0
Sal424	1	0	0	0
Sal447	1	0	0	0
Sal448	1	0	0	0
Sal286	1	0	0	0

## Sheet: MGES
ID	No of MGEs
Sal43	7
Sal46	5
Sal80	6
Sal103	8
Sal131	6
Sal166	4
Sal167	7
Sal245	5
Sal276	5
Sal294	7
Sal379	5
Sal148	6
Sal407	5
Sal409	4
Sal86	7
Sal282	5
Sal435	6
Sal444	7
Sal424	8
Sal447	7
Sal448	6
Sal286	5
